# Supplementary material for: Elucidating Sugar–Acid Metabolic Diversity and Screening Breeding Materials in Xinjiang Pear (Pyrus) Germplasm Resources
Source: Foods. 2025 Sep 27;14(19):3354. doi: 10.3390/foods14193354 (PMC12523242; doi:10.3390/foods14193354)
Supplement: Supplementary file 1 [file foods-14-03354-s001.zip]

Archive with 7 entries (6 files):
- Supplementary Files/
- Supplementary Files/Supplementary Figure S1.tif
- Supplementary Files/Supplementary Figure S2.tif
- Supplementary Files/Supplementary Figure S3.tif
- Supplementary Files/Supplementary Figure S4.tif
- Supplementary Files/Supplementary Table S1.xlsx
- Supplementary Files/Supplementary Table S2.xlsx
