# Supplementary material for: Elucidating Sugar–Acid Metabolic Diversity and Screening Breeding Materials in Xinjiang Pear (Pyrus) Germplasm Resources
Source: Foods. 2025 Sep 27;14(19):3354. doi: 10.3390/foods14193354 (PMC12523242; doi:10.3390/foods14193354)
Supplement: Supplementary file 1 [file foods-14-03354-s001.zip › Supplementary Files/Supplementary Table S1.xlsx]

## Sheet: Sheet1
Index	Compounds	Class	Q1 (Da)	Molecular Weight	Ion mode	Formula	LTJJL-1	LTJJL-2	LTJJL-3	HSJJL-1	HSJJL-2	HSJJL-3	TXAMT-1	TXAMT-2	TXAMT-3	BDXSJ-1	BDXSJ-2	BDXSJ-3	KELXL-1	KELXL-2	KELXL-3	DSL-1	DSL-2	DSL-3	YLXL-1	YLXL-2	YLXL-3	DGKK-1	DGKK-2	DGKK-3	XG-1	XG-2	XG-3	HCDHL-1	HCDHL-2	HCDHL-3	ZS-1	ZS-2	ZS-3	ZX-1-（1）	ZX-1-（2）	ZX-1-（3）	KKAMT-1	KKAMT-2	KKAMT-3	HCJJL-1	HCJJL-2	HCJJL-3	JJL-1-（1）
Ribose	D-Ribose	monosaccharide	307	150.052825	Positive	C5H10O5	0.0123516145	0.0145516146	0.0127516147	0.0044104285	0.0044404286	0.0043804287	0.00219228178	0.00222228179	0.00220128180	0.0166418341	0.0156018342	0.0176218343	0.00773861507	0.00767861508	0.00768861509	0.00697839357	0.00688839358	0.00696039359	0.0180044354	0.0170044355	0.0160044356	0.00279691667	0.00282691668	0.00269691669	0.00829439692	0.00828839693	0.00829239694	0.00746506429	0.00746506430	0.00746506431	0.0185925539	0.0175925540	0.0182925541	0.0058695589	0.0056695590	0.0057695591	0.0108406548	0.0107406549	0.0108706550	0.0105945311	0.0105845312	0.0104445313	0.0227893681
Glucuronic-A	D-Glucuronic acid	monosaccharide	160	194.042655	Positive	C6H10O7	0.72614747	0.72255748	0.74614749	0.701305111	0.702205112	0.735305113	0.868422665	0.866622666	0.860422667	0.667208655	0.666808656	0.667008657	0.819132383	0.789132384	0.989132385	0.794393574	0.793693575	0.794693576	0.702183113	0.701883114	0.702483115	0.79554375	0.79654376	0.78554377	0.613979817	0.613929818	0.614979819	0.719455984	0.719455985	0.719455986	0.776706473	0.776666474	0.775706475	0.76773015	0.76273016	0.75773017	0.664658642	0.657658643	0.654658644	0.644187562	0.643687563	0.624187564	0.809893681
Inositol	Inositol	monosaccharide	265	180.06339	Positive	C6H12O6	3.68514699	3.62414700	3.63314701	3.63289623	3.56789624	3.66689625	2.00662379	2.00562380	2.00702381	2.16360639	2.20360640	2.26360641	1.20478004	1.21478005	1.22478006	2.0985743	2.0885744	2.0685745	1.74877518	1.76877519	1.64877520	2.58341667	2.57741668	2.56941669	1.93137914	1.92537915	1.93177916	3.56765579	3.56765580	3.56765581	2.06639237	2.05839238	2.06239239	1.22213389	1.21713390	1.21213391	3.36545017	3.37845018	3.37545019	1.01763277	1.01623278	1.01663279	1.90667603
Lev	Levoglucosan	monosaccharide	333	162.052825	Positive	C6H10O5	0.0660298795	0.0642098796	0.0654998797	0.0440262261	0.0434262262	0.0438262263	0.0257719245	0.0246719246	0.0252719247	0.101939207	0.102239208	0.102039209	0.0155630346	0.0255630347	0.0355630348	0.0446528112	0.0466528113	0.0486528114	0.0316531027	0.0320531028	0.0326531029	0.02367125	0.02457126	0.02397127	0.122181067	0.122581068	0.122481069	0.0408799209	0.0408799210	0.0408799211	0.0777170095	0.0757170096	0.0767170097	0.0156445874	0.0146445875	0.0154445876	0.0678628792	0.0688628793	0.0668628794	0.0967555775	0.0955555776	0.0962555777	0.0300724173
Man	D-Mannose	monosaccharide	319	180.06339	Positive	C6H12O6	0.0945042892	0.0955642893	0.0967842894	0.150954672	0.151654673	0.151454674	0.132152118	0.131952119	0.132052120	0.171991345	0.169991346	0.168991347	0.102746436	0.132746437	0.122746438	0.103904217	0.104904218	0.103704219	0.192094405	0.182094406	0.188094407	0.1883575	0.1983576	0.1873577	0.117512158	0.118512159	0.117212160	0.143592285	0.143592286	0.143592287	0.100206924	0.102206925	0.101206926	0.106928075	0.108928076	0.106528077	0.0922565238	0.0924565239	0.0925565240	0.110853899	0.106853900	0.100853901	0.304848546
Man-6-pho	D-Mannose-6-phosphate sodium salt	monosaccharide	471	273.024971	Positive	C6H12NaO9P	0.0193948916	0.0188848917	0.0199948918	0.0208099122	0.0212099123	0.0216099124	0.019101705	0.018901706	0.018801707	0.0168951262	0.0167851263	0.0168951264	0.0195349898	0.0205349899	0.0188349900	0.0161713655	0.0158713656	0.0159713657	0.015336236	0.016736237	0.014736238	0.0244858333	0.0234858334	0.0246858335	0.0154825757	0.0154425758	0.0154625759	0.0245748764	0.0245748765	0.0245748766	0.0175954441	0.0166954442	0.0175754443	0.0167779554	0.0156779555	0.0166779556	0.0185429754	0.0175429755	0.0178429756	0.0191160118	0.0187160119	0.0188160120	0.0221560682
Rha	L-Rhamnose	monosaccharide	321	164.068475	Positive	C6H12O5	0.0267658795	0.0256658796	0.0288958797	0.0239423851	0.0226423852	0.0245423853	0.017996876	0.017696877	0.017896878	0.0233425039	0.0236425040	0.0227425041	0.0213472505	0.0212472506	0.0213672507	0.026037751	0.026147752	0.024037753	0.023437233	0.023537234	0.027437235	0.0196635417	0.0199635418	0.0186635419	0.0202954349	0.0203054350	0.0202884351	0.0302518299	0.0302518300	0.0302518301	0.0464238836	0.0458238837	0.0454238838	0.0226891541	0.0232891542	0.0236891543	0.0351235436	0.0349235437	0.0348235438	0.0252375123	0.0244375124	0.0242375125	0.0193694483
Fuc	L-Fucose	monosaccharide	117	164.068475	Positive	C6H12O5	0.0211895904	0.0223895905	0.02445895906	0.0222449148	0.0219449149	0.0226449150	0.0221688617	0.0221388618	0.0221548619	0.0276523235	0.0267923236	0.0276023237	0.0219586558	0.0220586559	0.0218886560	0.0238425703	0.0236925704	0.0237425705	0.0296539166	0.0306539167	0.0299539168	0.0234877083	0.0224877084	0.0233877085	0.0260584334	0.0240584335	0.0250584336	0.0264183976	0.0258183977	0.0264183978	0.0957938786	0.0960938787	0.0857938788	0.0232141152	0.0242141153	0.0238141154	0.0293326914	0.0288326915	0.0292426916	0.0205267522	0.0212267523	0.0215267524	0.0334750251
Sorbitol	D-Sorbitol	monosaccharide	307	182.07904	Positive	C6H14O6	119.904193	120.404194	121.004195	117.710893	118.610894	120.010895	152.709954	153.709950	155.709956	114.814426	116.714427	116.814428	143.590631	145.690632	142.660633	138.251606	136.151607	137.241608	118.745066	119.704067	118.745068	141.614583	142.014584	145.414585	104.040365	105.030366	106.045367	124.186845	125.285646	125.286847	137.017963	136.019964	135.018965	136.269434	132.249435	135.268436	116.581416	113.681417	115.551418	112.463179	111.163180	115.443181	129.990772
Xylitol	Xylitol	monosaccharide	307	152.068475	Positive	C5H12O5	0.0560179277	0.0450179278	0.0660179279	0.0525113061	0.0475113062	0.0675113063	0.214809597	0.222309598	0.224809594	0.0255109737	0.0256209738	0.0256709739	0.0562071283	0.0566071284	0.0558071285	0.103804819	0.103504820	0.104804821	0.0351220753	0.0355220754	0.0360220755	0.103528333	0.104528334	0.105528335	0.0375694378	0.0367694379	0.0376694380	0.072592087	0.066592088	0.068592089	0.0802396387	0.0801796388	0.0802296389	0.0589423975	0.0577423976	0.0582423977	0.0567870968	0.0556870969	0.0566670970	0.0454912142	0.0442912143	0.0452912144	0.0338066199
Xylose	D-Xylose	monosaccharide	307	150.052825	Positive	C5H10O5	0.201995181	0.202295182	0.201895183	0.22927207	0.23427208	0.23827209	0.263734558	0.262544559	0.265544560	0.162407007	0.163607008	0.163407009	0.173232179	0.172832180	0.173632181	0.268558233	0.267958234	0.288558235	0.318937945	0.319237946	0.319937947	0.529714583	0.533714584	0.528714585	0.16242172	0.15942173	0.16132174	0.336563798	0.342563799	0.346563800	0.211315605	0.211615606	0.211415607	0.179905345	0.176605346	0.175905347	0.239350987	0.238850988	0.242350989	0.282927937	0.277927938	0.279927939	1.15833099
Gal	D-Galactose	monosaccharide	319	180.06339	Positive	C6H12O6	0.919346506	0.922346507	0.924346508	0.664753743	0.564753744	0.658753745	0.365082185	0.364562186	0.364982187	0.523284905	0.525284906	0.523684907	0.31695112	0.31705113	0.31712114	0.268453815	0.278453816	0.288453817	0.667759919	0.670759920	0.767759921	0.530829167	0.530629168	0.540829169	0.401931764	0.402231765	0.412931766	0.925942631	0.926642632	0.927942633	1.65597391	1.65627392	1.65667393	0.373311884	0.376311885	0.367311886	1.1104208	1.1124209	1.1144210	0.380448174	0.376448175	0.387448176	0.756910732
Fru	D-Fructose	monosaccharide	307	180.06339	Positive	C6H12O6	212.678554	214.608555	215.578556	222.919979	228.019980	226.889981	166.099234	164.089235	164.079236	180.229778	182.239779	181.240780	195.007739	198.007740	196.006741	198.743775	197.040776	196.143777	186.407121	185.407122	184.307123	189.231875	190.031876	188.131877	117.047573	115.036574	116.036575	184.594065	185.604066	186.674067	158.819067	159.820068	160.822069	193.883342	195.878343	194.879344	196.974482	194.074483	195.074484	145.709378	143.009379	146.609380	212.555667
Deo	Deoxyglucose	monosaccharide	319	164.068475	Positive	C6H12O5	0.00598446265	0.00568446266	0.00548446267	0.00742475994	0.00652475995	0.00692475996	0.00627397652	0.00587397653	0.00597397654	0.00686516229	0.00677416230	0.00567516231	0.00645307536	0.00638307537	0.00643307538	0.00700891566	0.00670891567	0.00690891568	0.00749497457	0.00679497458	0.00739497459	0.00675370833	0.00668370834	0.00685370835	0.00571811629	0.00661811630	0.00671811631	0.00618029674	0.00628029675	0.00518029676	0.00733292524	0.00663292525	0.00633292526	0.00711530877	0.00722530878	0.00715530879	0.00661455946	0.00651455947	0.00658455948	0.00584383021	0.00570383022	0.00564383023	0.0067795988
D-Ara	D-Arabinose	monosaccharide	307	150.052825	Positive	C5H10O5	0.0807248193	0.0826248194	0.0814248195	0.0253278265	0.0248278266	0.0249278267	0.0255503828	0.0248503829	0.0252503830	0.0249036579	0.0238736580	0.0245636581	0.025798778	0.026098779	0.025868780	0.0287120482	0.0277120483	0.0282120484	0.0541186165	0.0531186166	0.0539186167	0.2940625	0.2880626	0.2840627	0.0249916386	0.0248816387	0.0253916388	0.0326403561	0.0322403562	0.0325403563	0.216856999	0.217257000	0.217857001	0.0339979242	0.0342979243	0.0344979244	0.102261338	0.102461339	0.102431340	0.0239129319	0.0249129320	0.0238129321	0.0984365095
2-Ace-2-Deo-D-Glucosamine	2-Acetamido-2-deoxy-D-glucopyranose	monosaccharide	319	221.089939	Positive	C8H15NO6	0.0699893976	0.0677893977	0.0669893978	0.0201471141	0.0201471142	0.0212471143	0.00905596733	0.00913596734	0.00915596735	0.00799573416	0.00788873417	0.00829573418	0.0163325662	0.0162525663	0.0163025664	0.00623997992	0.00624997993	0.00625997994	0.0254333672	0.0249333673	0.0250333674	0.0092320625	0.0082320626	0.0091320627	0.00551921192	0.00549921193	0.00547921194	0.0131909397	0.0141909398	0.0132009399	0.00675809333	0.00665809334	0.00655809335	0.00932454593	0.00872454594	0.00982454595	0.0239189215	0.0234189216	0.0238889217	0.00612420533	0.00512420534	0.00602420535	0.207482447
Phe	Phenylglucoside	disaccharide	361	256.09469	Positive	C12H16O6	0.00907282892	0.00906282893	0.00914282894	0.0087032731	0.0087032732	0.0066032733	0.00703960184	0.00702450185	0.00704960186	0.00810889232	0.00810779233	0.00812889234	0.00631527495	0.00621527496	0.00628527497	0.00611829317	0.00609829318	0.00621829319	0.00787005086	0.00777005087	0.00785005088	0.00688497917	0.00668497918	0.00788497919	0.00681530034	0.00682530035	0.00681630036	0.00669509397	0.00670509398	0.00699509399	0.00705840442	0.00706840443	0.00715840444	0.00659672029	0.00667672030	0.00666672031	0.00906994704	0.00906924705	0.00907994706	0.00733235933	0.00743235934	0.00726235935	0.00628282849
Suc	Sucrose	disaccharide	437	342.116215	Positive	C12H22O11	155.376771	153.376772	152.376773	117.904388	119.504389	120.004390	40.1180194	44.1080195	42.2180196	152.218856	154.018857	154.118858	34.5955193	36.6055194	35.6955195	92.8664659	90.7664660	94.6664661	46.7190234	44.6190235	46.7290236	25.92125	26.82126	27.72127	194.181643	195.191644	196.201645	76.1228487	75.1188488	77.1028489	157.529152	155.529153	156.629154	38.3929424	40.3889425	36.4029426	155.399519	154.409520	153.367521	183.598223	180.428224	185.498225	25.7488465
Mal	Maltose	disaccharide	361	342.116215	Positive	C12H22O11	0.208692048	0.216692049	0.218692050	0.0797075891	0.0687075892	0.0704075893	0.13592098	0.14562099	0.13602101	0.0536912931	0.0534912932	0.0546012933	0.221615071	0.221815072	0.222215073	0.0597028112	0.0589028113	0.0587028114	0.0116345677	0.0118345678	0.0119345679	0.110445417	0.109445418	0.116445419	0.0401670351	0.0401870352	0.0401770353	0.0457052423	0.0467052424	0.0455552425	0.173404917	0.174404918	0.173404919	0.188128697	0.187628698	0.187928699	0.330451613	0.332451614	0.331251615	0.244623889	0.244223890	0.243623891	0.0271751254
Tre	Trehalose	disaccharide	361	342.116215	Positive	C12H22O11	0.0239371566	0.0245371567	0.0250371568	0.0274835312	0.0269735313	0.0263935314	0.0616553344	0.0620553345	0.0622553346	0.0354825348	0.0344525349	0.0355825350	0.0462409369	0.0452409370	0.0469409371	0.041425502	0.041225503	0.041365504	0.0703900305	0.0702900306	0.0702900307	0.0595147917	0.0587147918	0.0585147919	0.0266443056	0.0266743057	0.0257443058	0.0554423343	0.0547423344	0.0567423345	0.0927110888	0.0967110809	0.0927110890	0.0666984951	0.0656984952	0.0676984953	0.0362769379	0.0358769380	0.0366769381	0.0515798618	0.0502798619	0.0505798620	0.0827554664
Arabinitol	D-Arabinitol	monosaccharide	307	152.068475	Positive	C5H12O5	0.10144	0.10235	0.10166	0.096125968	0.088125969	0.092125970	0.0811315978	0.0816315979	0.0817315980	0.0467618753	0.0456618754	0.0467318755	0.0854232179	0.0855532180	0.0853932181	0.050425502	0.050325503	0.050385504	0.0961114954	0.0950114955	0.0861114956	0.0742202083	0.0739202084	0.0739202085	0.0442473811	0.0454473812	0.0451473813	0.0694126607	0.0688126608	0.0692126609	0.0527405921	0.0556405922	0.0532405923	0.0714727556	0.0712727557	0.0713327558	0.0860367838	0.0862367839	0.0861267840	0.068078381	0.067578382	0.067878383	0.100575527
Glu	Glucose	monosaccharide	319	180.06339	Positive	C6H12O6	81.3143133	80.2243134	82.6743135	118.321528	119.321529	120.021530	183.181623	184.188624	185.181622	162.341886	160.041887	164.221888	161.751324	162.241325	161.451326	146.489558	145.478559	144.476560	201.228891	205.028892	203.128893	206.04625	204.04526	206.04827	120.074772	122.076773	124.066774	160.056578	162.048579	160.044580	133.73708	135.72609	136.63710	191.182148	190.282149	192.192150	96.0107848	95.0127849	94.0127850	129.709181	132.109182	127.609183	198.683049
Xylulose	D-Xylulose	monosaccharide	263	150.052825	Positive	C5H10O5	0.00773723373	0.00653723374	0.00673723375	0.000889395973	0.000999395974	0.000879395975	N/A	N/A	N/A	0.000301675425	0.000322675426	0.000311675427	N/A	N/A	N/A	0.00198198795	0.00168198796	0.00198198797	0.0000157268159	0.0000167268160	0.0000159268161	N/A	N/A	N/A	N/A	N/A	N/A	0.000969099901	0.000959099902	0.000979099903	0.0365693929	0.0355093930	0.0375693931	N/A	N/A	N/A	0.0108564661	0.0107764662	0.0107564663	0.00247506417	0.00237506418	0.00237506419	0.00503175527
Gal-A	D-Galacturonic acid	monosaccharide	333	194.042655	Positive	C6H10O7	N/A	N/A	N/A	N/A	N/A	N/A	N/A	N/A	N/A	N/A	N/A	N/A	N/A	N/A	N/A	N/A	N/A	N/A	0.00437515768	0.00447515769	0.00439515770	0.0048955	0.0049256	0.0049957	N/A	N/A	N/A	N/A	N/A	N/A	0.0109057903	0.0129057904	0.0108057905	N/A	N/A	N/A	N/A	N/A	N/A	0.00374604146	0.00350604147	0.00364604148	0.00856718154
Raffinose	Raffinose	trisaccharide	361	504.16904	Positive	C18H32O16	N/A	N/A	N/A	N/A	N/A	N/A	N/A	N/A	N/A	N/A	N/A	N/A	N/A	N/A	N/A	N/A	N/A	N/A	0.0193948118	0.0197948119	0.0195948120	N/A	N/A	N/A	N/A	N/A	N/A	0.0243459941	0.0244459942	0.0243659943	N/A	N/A	N/A	N/A	N/A	N/A	N/A	N/A	N/A	N/A	N/A	N/A	N/A
[truncated: 44 more columns]
