# Supplementary material for: Elucidating Sugar–Acid Metabolic Diversity and Screening Breeding Materials in Xinjiang Pear (Pyrus) Germplasm Resources
Source: Foods. 2025 Sep 27;14(19):3354. doi: 10.3390/foods14193354 (PMC12523242; doi:10.3390/foods14193354)
Supplement: Supplementary file 1 [file foods-14-03354-s001.zip › Supplementary Files/Supplementary Table S2.xlsx]

## Sheet: Sheet1
Index	Compounds	Class	Q1 (Da)	Q3 (Da)	Molecular Weight	Ion mode	Ionization model	Formula	LTJJL-1	LTJJL-2	LTJJL-3	HSJJL-1	HSJJL-2	HSJJL-3	BDXSJ-1	BDXSJ-2	BDXSJ-3	KELXL-1	KELXL-2	KELXL-3	DSL-1	DSL-2	DSL-3	YLXL-1	YLXL-2	YLXL-3	DGKK-1	DGKK-2	DGKK-3	XG-1	XG-2	XG-3	HCDHL-1	HCDHL-2	HCDHL-3	ZS-1	ZS-2	ZS-3	ZX-1-（1）	ZX-1-（2）	ZX-1-（3）	KKAMT-1	KKAMT-2	KKAMT-3	HCJJL-1	HCJJL-2	HCJJL-3	JJL-1-（1）	JJL-1-（2）
3-hydroxyisovaleric-acid	3-hydroxyisovaleric acid	Organic Acid	117.1	59	118.131	Negative	[M-H]-	C5H10O3	0.0229756	0.0248456	0.0229669	0.0113286	0.0103246	0.0108266	0.0431359	0.0401345	0.0431249	0.0189795	0.0169655	0.0277424	0.0279552	0.0267542	0.027105	0.0815878	0.0823458	0.081645	0.0152902	0.0162902	0.015335	0.0190836	0.0200536	0.019533	0.0306512	0.0312402	0.030949	0.0214317	0.0240397	0.022039	0.0183979	0.0204019	0.019377	0.0184165	0.0229755	0.020978	0.0285065	0.030037	0.029185	0.0159468	0.020876
3-hydroxymethylglutaric-acid	3-hydroxymethylglutaric acid	Organic Acid	161.1	57	162.141	Negative	[M-H]-	C6H10O5	0.234465	0.235465	0.236465	0.275381	0.273383	0.274382	0.461403	0.460403	0.465423	0.157175	0.156164	1.45083	2.07014	2.17215	2.12028	0.162088	0.164046	163.698	1.58904	1.56906	1.57956	0.396781	0.394721	0.395105	0.222307	0.220323	0.221933	1.5761	1.55814	1.56704	0.304041	0.30361	0.303705	0.410875	0.402544	0.406272	1.43259	1.45508	1.44324	0.573537	0.545395
L-malic-acid	L-malic acid	Organic Acid	133	115.1	134.087	Negative	[M-H]-	C4H6O5	880.255	870.255	884.255	878.334	877.674	878.004	833.87	832.881	843.88	1221.59	1321.6	1069	902.458	913.236	907.847	832.567	854.666	843.617	1083.26	1065.46	1074.36	862.784	852.785	857.784	801.398	801.236	801.317	784.427	784.558	784.492	1057.37	1045.35	1051.36	850.446	852.577	851.511	761.26	751.454	756.358	1192.15	1234.15
ferulic-acid	ferulic acid	Organic Acid	193	134	194.184	Negative	[M-H]-	C10H10O4	0.777362	0.767362	0.774362	0.638755	0.640754	0.639755	1.60514	1.61216	1.6221	2.47187	2.57285	3.0307	2.99338	2.86547	2.9293	0.970356	0.966367	0.968876	4.94712	4.84523	4.89652	2.00712	2.00812	2.00767	2.75999	2.72425	2.74296	1.01728	1.02202	1.01917	2.091	2.04417	2.06751	0.519578	0.524035	0.521175	2.11089	2.00102	2.05592	0.0370299	0.044877
kynurenic-acid	kynurenic acid	Organic Acid	190	144	189.167	Positive	[M+H]+	C10H7NO3	0.191527	0.190522	0.193527	0.161993	0.160995	0.161494	0.0170629	0.0160278	0.0150347	0.00868571	0.00864561	0.0164497	0.0250793	0.0270645	0.026625	0.20332	0.205235	0.204545	0.0348243	0.0366353	0.035985	0.0188248	0.0198208	0.019716	0.02275	0.024723	0.023506	0.0119249	0.0126429	0.012642	0.0179562	0.0180042	0.017956	0.128207	0.130336	0.129685	0.0174845	0.022029	0.019645	0.0388166	0.040374
oxoglutaric-acid	oxoglutaric acid	Organic Acid	145	101	146.098	Negative	[M-H]-	C5H6O5	1.33183	1.33283	1.33145	1.08496	1.07496	1.07996	0.806644	0.810614	0.813625	0.69715	0.696159	0.997322	0.850866	0.845722	0.848635	0.84135	0.852322	0.846135	0.944014	0.942046	0.943125	0.679493	0.68149	0.680901	0.819087	0.820082	0.819401	0.780346	0.782007	0.781507	0.565702	0.57639	0.571465	0.939212	0.944593	0.941965	0.706442	0.71063	0.708315	1.0473	1.04255
pantothenic-acid	pantothenic acid	Organic Acid	218.1	88	219.235	Negative	[M-H]-	C9H17NO5	7.37176	7.37276	7.37475	9.15514	9.12514	9.14014	6.17642	6.13542	6.11042	3.47026	3.27324	4.84884	7.05474	7.25156	7.1539	11.333	11.353	11.3424	5.43466	5.24426	5.33986	8.24116	8.24216	8.24174	7.61388	7.65614	7.63587	7.48666	7.44526	7.46545	4.18829	4.19026	4.18966	7.08616	7.04503	7.06526	8.817	8.54404	8.68002	12.0148	12.2151
phenaceturic-acid	phenaceturic acid	Organic Acid	194.1	91.1	193.199	Positive	[M+H]+	C10H11NO3	0.0194304	0.0184305	0.0194305	0.0221499	0.0231468	0.0226483	0.015043	0.0140425	0.016035	0.0214742	0.0224658	0.0415669	0.0211692	0.022179	0.021085	0.0387029	0.0362048	0.037785	0.067655	0.065251	0.066915	0.030311	0.031317	0.030645	0.032317	0.032178	0.032057	0.0224423	0.0266503	0.024651	0.0269121	0.0280661	0.027662	0.014947	0.015004	0.014002	0.0444583	0.050169	0.047845	0.0231336	0.026677
pyroglutamic-acid	pyroglutamic acid	Organic Acid	130.1	84	129.114	Positive	[M+H]+	C5H7NO3	2.06316	2.16316	2.02316	1.3533	1.3233	1.3383	4.43836	4.44047	4.44846	1.00757	1.12157	2.53316	2.40483	2.40483	2.40488	4.74443	4.24672	4.49592	2.04619	2.0232	2.03429	2.25283	2.25383	2.25315	2.45066	2.44582	2.44807	2.12427	2.24577	2.18598	0.807693	0.810218	0.808609	1.19522	1.18609	1.19014	1.57835	1.58004	1.5797	1.32034	1.52177
pyruvic-acid	pyruvic acid	Organic Acid	86.8	43	88.0621	Negative	[M-H]-	C3H4O3	15.8643	15.7653	15.6643	18.3134	17.2134	17.7634	17.9202	17.8712	17.7213	14.9716	14.6506	16.1973	12.7912	12.7912	12.7913	14.2896	14.3865	14.3385	14.5224	14.2433	14.383	14.015	14.016	14.0153	14.599	14.4604	14.53	15.364	15.4552	15.4097	16.3408	16.4513	16.3961	16.2743	16.445	16.3597	14.1657	14.2831	14.2248	10.6817	10.442
succinic-acid	succinic acid	Organic Acid	117	73	118.088	Negative	[M-H]-	C4H6O4	32.7815	31.7815	30.7625	11.8845	11.6745	11.7795	18.3722	18.2501	18.4222	40.4138	40.2138	20.5406	26.0175	26.0175	26.0176	45.7833	46.7233	46.2531	8.14395	8.24114	8.19284	9.0226	9.02353	9.0234	33.0248	32.2916	32.6581	12.7865	12.3562	12.5713	25.8598	25.8448	25.8521	23.2792	23.4505	23.3645	31.899	32.349	32.1242	98.0922	97.8231
tartaric-acid	tartaric acid	Organic Acid	149	73	150.087	Negative	[M-H]-	C4H6O6	5.96314	5.87314	5.91315	6.64073	6.62373	6.63223	5.4991	5.4871	5.4861	6.22881	6.12482	6.43287	5.95045	5.95245	5.95043	6.83535	6.63632	6.7359	6.92269	6.73462	6.82897	5.46067	5.46107	5.46	6.3129	6.25341	6.28325	5.97932	5.78001	5.87903	6.45619	6.44709	6.45183	5.83192	5.56214	5.69768	5.5756	5.46702	5.52111	6.21375	6.11431
taurine	taurine	Organic Acid	124	80	125.147	Negative	[M-H]-	C2H7NO3S	0.023528	0.0235268	0.0235283	0.0136958	0.0136949	0.0136953	0.0470009	0.0460007	0.0480008	0.003625	0.003845	0.0228653	0.016134	0.018385	0.0160021	0.0212543	0.0222447	0.021905	0.0159943	0.0160043	0.015525	0.01122	0.01225	0.011735	0.0285117	0.0294417	0.028532	0.0122703	0.0136763	0.012676	0.00769661	0.00808609	0.007565	0.0173311	0.019002	0.018505	0.0351985	0.038628	0.035314	0.00757371	0.008631
2-hydroxy-2-methylbutyric-acid	2-hydroxy-2-methylbutyric acid	Organic Acid	117.1	71.1	118.131	Negative	[M-H]-	C5H10O3	0.0605403	0.0625203	0.0635403	0.0233327	0.0243373	0.023835	0.135649	0.136657	0.135624	0.0429415	0.0409698	0.0760922	0.187538	0.189909	0.18959	0.288924	0.289724	0.289115	0.013604	0.015502	0.014135	0.063777	0.064773	0.064543	0.0342442	0.0324402	0.033228	0.266455	0.287244	0.276942	0.032697	0.034377	0.033637	0.0780892	0.080771	0.079855	0.0416494	0.045389	0.04445	0.117802	0.120187
2-methylsuccinic-acid	2-methylsuccinic acid	Organic Acid	131	87	132.115	Negative	[M-H]-	C5H8O4	2.37827	2.33226	2.47627	1.9807	1.9817	1.9812	1.20575	1.27276	1.22573	3.17442	3.22541	2.02428	2.40872	2.4097	2.4109	1.73981	1.6496	1.69458	1.52541	1.62141	1.57369	1.06684	1.03784	1.05216	1.61328	1.62435	1.61801	1.16886	1.15939	1.16424	2.53451	2.644	2.5898	1.81958	1.62244	1.72312	1.79559	1.68603	1.74097	2.46455	2.45579
4-aminobutyric-acid	4-aminobutyric acid	Organic Acid	104.1	87	103.12	Positive	[M+H]+	C4H9NO2	0.240386	0.239385	0.241394	0.217053	0.216053	0.216553	0.0688582	0.0668683	0.0708481	0.0559947	0.0582949	0.151385	0.184495	0.186949	0.187955	0.0982162	0.0953452	0.096945	0.314354	0.316457	0.315615	0.0591622	0.0621422	0.060335	0.18412	0.186	0.185087	0.292198	0.295471	0.293247	0.0624359	0.0652279	0.063227	0.162287	0.158191	0.162955	0.1665	0.170803	0.168015	0.0298133	0.034177
4-coumaric-acid	4-coumaric acid	Organic Acid	163	119.1	164.158	Negative	[M-H]-	C9H8O3	0.876762	0.873762	0.874762	0.708722	0.710721	0.709722	0.367192	0.364202	0.368195	0.3507	0.337671	0.783608	0.636142	0.652269	0.666126	0.884249	0.87225	0.878585	2.07413	2.06514	2.06937	0.557823	0.55185	0.554685	1.09651	1.09751	1.09739	0.928078	0.942853	0.935352	0.320759	0.322069	0.321069	0.958069	0.949504	0.954252	1.1416	1.24205	1.19151	0.166623	0.170273
cis-aconitic-acid	cis-aconitic acid	Organic Acid	173.1	85	174.108	Negative	[M-H]-	C6H6O6	9.66525	9.32525	9.64425	11.4571	11.3761	11.4166	15.5992	15.3591	15.6702	10.155	10.2367	11.3223	13.3141	13.322	13.334	7.76479	7.56786	7.66684	6.87255	6.65253	6.76257	9.74043	9.65141	9.69516	10.2125	10.3474	10.2798	14.3332	14.3352	14.3343	12.2885	12.329	12.3087	7.94912	7.93384	7.94172	8.38925	8.45501	8.42206	6.39849	6.44966
cryptochlorogenic-acid	cryptochlorogenic acid	Organic Acid	353.1	173.1	354.309	Negative	[M-H]-	C16H18O9	8.33319	8.23319	8.34519	7.65806	7.45805	7.55806	2.01877	2.02077	2.01977	7.13283	7.22234	5.42306	12.727	12.7239	12.7669	3.88886	3.98868	3.93894	7.60312	7.267	7.43537	1.57205	1.56401	1.56803	7.14192	7.22302	7.18228	2.31449	2.36641	2.34038	7.68243	7.7833	7.73299	8.2271	8.54877	8.38734	23.6774	23.456	23.5662	2.50536	2.51203
shikimic-acid	shikimic acid	Organic Acid	172.8	93	174.151	Negative	[M-H]-	C7H10O5	24.4156	24.2155	24.5155	34.8743	34.6572	34.7657	20.7776	20.6275	20.0235	34.6931	34.3431	28.0468	41.4604	41.4544	41.46	44.3732	43.6433	44.0084	33.5905	33.6204	33.6054	25.6174	24.5183	25.0674	38.9643	36.867	37.9153	28.1161	28.25	28.1835	34.2887	33.4591	33.8733	25.4242	26.7855	26.1044	34.1973	32.678	33.4379	28.9076	26.9985
4-hydroxyhippuric-acid	4-hydroxyhippuric acid	Organic Acid	196.1	121	195.172	Positive	[M+H]+	C9H9NO4	0.00630713	0.00630716	0.00630715	0.0443812	0.0423811	0.0433811	0.0013016	0.0013243	0.00130486	0.0241235	0.026179	0.0108467	0.0262505	0.028487	0.029504	0.0713519	0.0757219	0.073865	0.00303314	0.00302114	0.003485	0.0387965	0.0387905	0.038482	0.0305901	0.0324501	0.0315652	0.00877072	0.00901872	0.008018	0.019622	0.022046	0.020213	0.00332821	0.004124	0.003062	0.02596	0.028021	0.026605	0.0150351	0.018494
maslinic-acid	maslinic acid	Organic Acid	473.3	409.4	472.35526	Positive	[M+H]+	C30H48O4	1.28974	1.29075	1.29173	0.728928	0.726927	0.727927	1.59482	1.56681	1.58082	1.1818	1.17682	1.11113	0.390385	0.392849	0.394914	0.553558	0.542257	0.547025	1.3569	1.3448	1.35025	2.44895	2.56993	2.50943	2.64397	2.25436	2.44905	1.36886	1.34594	1.35716	1.9952	1.98401	1.98957	0.370699	0.369223	0.369115	1.03858	1.04431	1.04102	4.18995	4.19231
oleanic-acid	oleanic acid	Organic Acid	455.4	455.4	456.3603454	Negative	[M-H]-	C30H48O3	23.177	23.237	23.207	7.72146	7.72146	7.72146	61.2552	61.2351	61.2521	27.4412	26.5412	34.0343	9.56518	9.56527	9.56504	24.3636	22.2655	23.3147	21.6949	22.2906	21.992	93.6593	93.6603	93.6599	22.4719	23.2452	22.8585	121.615	122.343	121.979	30.9111	30.9121	30.9118	6.08489	6.00506	6.04433	8.95677	8.96608	8.9614	44.3068	43.312
neochlorogenic-acid	neochlorogenic acid	Organic Acid	353.1	191.1	354.309	Negative	[M-H]-	C16H18O9	3.58635	3.58335	3.57635	3.78534	3.77533	3.78033	N/A	N/A	N/A	3.58313	3.55212	3.31537	5.50312	5.50601	5.51001	1.82218	1.62525	1.72347	3.1084	3.10643	3.10749	0.798991	0.792951	0.795863	2.97033	2.97767	2.97438	3.36448	3.35504	3.35906	4.04024	4.04215	4.04175	3.31145	3.33212	3.32136	12.1957	12.256	12.2257	1.70405	1.71019
3-hydroxyphenylacetic-acid	3-hydroxyphenylacetic acid	Organic Acid	153.1	107.1	152.147	Positive	[M+H]+	C8H8O3	N/A	N/A	N/A	N/A	N/A	N/A	6.07448	6.06046	6.07246	1.42676	1.44479	2.75879	N/A	N/A	N/A	0.944264	0.934474	0.939565	0.394714	0.384616	0.389675	6.68225	6.67322	6.67788	1.54457	1.55568	1.55029	0.611811	0.620501	0.616555	1.99687	1.98722	1.99205	0.122651	0.145993	0.134965	1.64777	1.55803	1.6021	0.858669	0.860205
4-hydroxybenzoic-acid	4-hydroxybenzoic acid	Organic Acid	137	93	138.121	Negative	[M-H]-	C7H6O3	0.0185973	0.0186783	0.018595	0.0121157	0.0121157	0.0121157	0.00954883	0.00924683	0.00950862	0.0159859	0.0148955	0.010898	0.00843525	0.008468	0.008525	0.00972367	0.0105246	0.010395	N/A	N/A	N/A	0.00724396	0.00824096	0.007939	0.0168382	0.0174562	0.017382	0.0100337	0.0129547	0.011954	0.0110254	0.010038	0.010169	0.01287	0.015383	0.014919	0.0109007	0.014071	0.012505	0.0169752	0.017002
indole-3-acetic-acid	indole-3-acetic acid	Organic Acid	176.1	130.1	175.184	Positive	[M+H]+	C10H9NO2	0.0044486	0.0044488	0.00444897	0.00707312	0.00707233	0.00707273	8.71826e-05	8.60426e-05	8.66827e-05	0.000903542	0.000934577	0.000678707	8.99878e-05	0.00098	0.00095	N/A	N/A	N/A	0.00263759	0.00254659	0.002235	N/A	N/A	N/A	0.0128088	0.0135678	0.013309	0.000288727	0.000614727	0.000614	0.00302095	0.0040234	0.003417	0.00278662	0.005343	0.004715	8.1206e-05	0.001591	0.000595	9.99785e-05	0.001198
aminobenzoic-acid	aminobenzoic acid	Organic Acid	138	120.1	137.136	Positive	[M+H]+	C7H7NO2	0.000331328	0.000331222	0.000331307	0.00056012	0.000560001	0.000560061	0.000772213	0.000742113	0.000760213	0.000445794	0.000467714	0.000741257	N/A	N/A	N/A	N/A	N/A	N/A	0.000955528	0.000967528	0.000195	0.000784156	0.000563	0.000345	0.000999565	0.00168757	0.001475	0.00102745	0.00192145	0.001921	0.00037226	4.5e-05	0.000225	N/A	N/A	N/A	N/A	N/A	N/A	0.00262699	0.003928
salicylic-acid	salicylic acid	Organic Acid	137	93	138.121	Negative	[M-H]-	C7H6O3	0.00503872	0.00503868	0.00503711	N/A	N/A	N/A	0.00592654	0.00580453	0.00542643	0.0082678	0.0082456	0.00596025	0.00223937	0.002366	0.002255	N/A	N/A	N/A	0.0157183	0.0166193	0.016285	0.000784156	0.000415	0.000345	0.00603349	0.00756049	0.006805	0.00514774	0.00567074	0.005687	0.00506619	0.006091	0.005455	0.00455952	0.005615	0.005805	N/A	N/A	N/A	N/A	N/A
gallic-acid	gallic acid	Organic Acid	169	125	170.12	Negative	[M-H]-	C7H6O5	0.00596212	0.00596266	0.00596235	N/A	N/A	N/A	0.00318199	0.00319201	0.00317169	N/A	N/A	N/A	0.00140136	0.001082	0.001085	0.0103798	0.0123963	0.011445	N/A	N/A	N/A	0.00106547	0.00108447	0.00107497	0.00128002	0.00223102	0.001173	0.00134318	0.00104518	0.001045	0.00106912	0.002461	0.001305	0.00525985	0.006002	0.005501	N/A	N/A	N/A	N/A	N/A
2-hydroxyisovaleric-acid	2-hydroxyisovaleric acid	Organic Acid	117.1	71.1	118.131	Negative	[M-H]-	C5H10O3	0.00792546	0.00792521	0.00792549	0.00544462	0.00544412	0.00544437	N/A	N/A	N/A	N/A	N/A	N/A	N/A	N/A	N/A	0.0211439	0.021224	0.021055	0.00203175	0.00204575	0.002635	N/A	N/A	N/A	N/A	N/A	N/A	N/A	N/A	N/A	N/A	N/A	N/A	0.00496597	0.006081	0.005405	0.00290583	0.002834	0.002456	0.0196837	0.022555
hydroxyphenyllactic-acid	hydroxyphenyllactic acid	Organic Acid	181.1	163	182.173	Negative	[M-H]-	C9H10O4	0.0919545	0.0919512	0.0919423	0.0494111	0.0494215	0.0494163	N/A	N/A	N/A	N/A	N/A	N/A	N/A	N/A	N/A	N/A	N/A	N/A	N/A	N/A	N/A	N/A	N/A	N/A	N/A	N/A	N/A	0.0567276	0.0542026	0.058202	N/A	N/A	N/A	0.0595272	0.062271	0.060925	N/A	N/A	N/A	0.386333	0.366748
caffeic-acid	caffeic acid	Organic Acid	179	135.1	180.157	Negative	[M-H]-	C9H8O4	0.0157107	0.0157107	0.0157104	0.0110744	0.0110046	0.0110395	0.0197548	0.0207567	0.0217148	0.00762579	0.00728575	0.0154275	N/A	N/A	N/A	N/A	N/A	N/A	N/A	N/A	N/A	N/A	N/A	N/A	0.0197838	0.0196458	0.019238	N/A	N/A	N/A	0.00740982	0.009862	0.009981	0.0190817	0.020257	0.019391	N/A	N/A	N/A	0.0187249	0.020584
hippuric-acid	hippuric acid	Organic Acid	178.1	134.1	179.173	Negative	[M-H]-	C9H9NO3	N/A	N/A	N/A	0.0207778	0.0207668	0.0207723	N/A	N/A	N/A	N/A	N/A	N/A	N/A	N/A	N/A	0.0227838	0.0254836	0.024065	N/A	N/A	N/A	N/A	N/A	N/A	N/A	N/A	N/A	0.0164323	0.0170743	0.016255	N/A	N/A	N/A	N/A	N/A	N/A	N/A	N/A	N/A	0.0397917	0.042399
benzoic-acid	benzoic acid	Organic Acid	121.03	77.04	122.121	Negative	[M-H]-	C7H6O2	N/A	N/A	N/A	N/A	N/A	N/A	N/A	N/A	N/A	0.0959317	0.0972314	0.0965816	N/A	N/A	N/A	N/A	N/A	N/A	N/A	N/A	N/A	0.0576518	0.0568548	0.0572533	0.14961	0.152458	0.150915	N/A	N/A	N/A	N/A	N/A	N/A	0.108668	0.110423	0.109115	N/A	N/A	N/A	N/A	N/A
3-methyladipic-acid	3-methyladipic acid	Organic Acid	159.1	159.1	160.168	Negative	[M-H]-	C7H12O4	N/A	N/A	N/A	N/A	N/A	N/A	N/A	N/A	N/A	0.100387	0.108407	0.104397	0.112846	0.112616	0.114876	N/A	N/A	N/A	N/A	N/A	N/A	N/A	N/A	N/A	0.124947	0.129727	0.126672	N/A	N/A	N/A	0.0956356	0.096467	0.097035	N/A	N/A	N/A	0.232658	0.236047	0.239012	N/A	N/A
3-D-hydroxybutyric-acid	3-D-hydroxybutyric acid	Organic Acid	102.9	58.9	104.105	Negative	[M-H]-	C4H8O3	N/A	N/A	N/A	N/A	N/A	N/A	N/A	N/A	N/A	N/A	N/A	N/A	0.0457276	0.0457235	0.0457255	0.0848937	0.0869036	0.0858986	N/A	N/A	N/A	N/A	N/A	N/A	N/A	N/A	N/A	N/A	N/A	N/A	N/A	N/A	N/A	N/A	N/A	N/A	0.0204265	0.022765	0.021454	N/A	N/A
lactic-acid	lactic acid	Organic Acid	89	43.1	90.0779	Negative	[M-H]-	C3H6O3	N/A	N/A	N/A	N/A	N/A	N/A	10.8637	10.6636	10.2606	N/A	N/A	N/A	N/A	N/A	N/A	N/A	N/A	N/A	N/A	N/A	N/A	N/A	N/A	N/A	N/A	N/A	N/A	N/A	N/A	N/A	N/A	N/A	N/A	N/A	N/A	N/A	N/A	N/A	N/A	7.49163	7.52225
3-phenyllactic-acid	3-phenyllactic acid	Organic Acid	165.1	119	166.174	Negative	[M-H]-	C9H10O3	N/A	N/A	N/A	N/A	N/A	N/A	N/A	N/A	N/A	N/A	N/A	N/A	N/A	N/A	N/A	N/A	N/A	N/A	N/A	N/A	N/A	N/A	N/A	N/A	N/A	N/A	N/A	N/A	N/A	N/A	N/A	N/A	N/A	N/A	N/A	N/A	N/A	N/A	N/A	N/A	N/A
5-hydroxyindoleacetic-acid	5-hydroxyindoleacetic acid	Organic Acid	192.2	146	191.183	Positive	[M+H]+	C10H9NO3	N/A	N/A	N/A	N/A	N/A	N/A	N/A	N/A	N/A	N/A	N/A	N/A	N/A	N/A	N/A	N/A	N/A	N/A	N/A	N/A	N/A	0.00188352	0.00162352	0.00172652	N/A	N/A	N/A	N/A	N/A	N/A	N/A	N/A	N/A	N/A	N/A	N/A	N/A	N/A	N/A	N/A	N/A
sebacic-acid	sebacic acid	Organic Acid	201.1	201.1	202.248	Negative	[M-H]-	C10H18O4	N/A	N/A	N/A	N/A	N/A	N/A	N/A	N/A	N/A	N/A	N/A	N/A	N/A	N/A	N/A	N/A	N/A	N/A	N/A	N/A	N/A	N/A	N/A	N/A	0.199124	0.200037	0.201403	N/A	N/A	N/A	N/A	N/A	N/A	N/A	N/A	N/A	N/A	N/A	N/A	N/A	N/A
3-hydroxyhippuric-acid	3-hydroxyhippuric acid	Organic Acid	196.1	121	195.172	Positive	[M+H]+	C9H9NO4	N/A	N/A	N/A	N/A	N/A	N/A	0.000533833	0.000522353	0.000544833	N/A	N/A	N/A	N/A	N/A	N/A	N/A	N/A	N/A	N/A	N/A	N/A	N/A	N/A	N/A	N/A	N/A	N/A	N/A	N/A	N/A	N/A	N/A	N/A	N/A	N/A	N/A	N/A	N/A	N/A	N/A	N/A
4-hydroxyphenylacetic-acid	4-hydroxyphenylacetic acid	Organic Acid	151	107.1	152.147	Negative	[M-H]-	C8H8O3	N/A	N/A	N/A	N/A	N/A	N/A	N/A	N/A	N/A	N/A	N/A	N/A	N/A	N/A	N/A	N/A	N/A	N/A	N/A	N/A	N/A	N/A	N/A	N/A	N/A	N/A	N/A	N/A	N/A	N/A	N/A	N/A	N/A	N/A	N/A	N/A	N/A	N/A	N/A	N/A	N/A
adipic-acid	adipic acid	Organic Acid	145.1	83.1	146.141	Negative	[M-H]-	C6H10O4	N/A	N/A	N/A	N/A	N/A	N/A	N/A	N/A	N/A	N/A	N/A	N/A	N/A	N/A	N/A	N/A	N/A	N/A	N/A	N/A	N/A	N/A	N/A	N/A	0.217981	0.218814	0.220434	N/A	N/A	N/A	N/A	N/A	N/A	N/A	N/A	N/A	N/A	N/A	N/A	N/A	N/A
azelaic-acid	azelaic acid	Organic Acid	187	125	188.221	Negative	[M-H]-	C9H16O4	N/A	N/A	N/A	N/A	N/A	N/A	N/A	N/A	N/A	N/A	N/A	N/A	N/A	N/A	N/A	N/A	N/A	N/A	N/A	N/A	N/A	N/A	N/A	N/A	0.191419	0.190119	0.193911	N/A	N/A	N/A	N/A	N/A	N/A	N/A	N/A	N/A	N/A	N/A	N/A	N/A	N/A
2-indolecarboxylic-acid	2-indolecarboxylic acid	Organic Acid	162.1	144	161.157	Positive	[M+H]+	C9H7NO2	N/A	N/A	N/A	N/A	N/A	N/A	N/A	N/A	N/A	N/A	N/A	N/A	N/A	N/A	N/A	N/A	N/A	N/A	N/A	N/A	N/A	N/A	N/A	N/A	N/A	N/A	N/A	N/A	N/A	N/A	N/A	N/A	N/A	N/A	N/A	N/A	N/A	N/A	N/A	N/A	N/A
[truncated: 43 more columns]
